# Supplementary material for: Biological control of important fungal diseases of potato and raspberry by two Bacillus velezensis strains
Source: PeerJ. 2021 Jun 14;9:e11578. doi: 10.7717/peerj.11578 (PMC8210809; doi:10.7717/peerj.11578)
Supplement: Supplemental Information 1 [file peerj-09-11578-s001.xls]

## Sheet: Antagonistic activity
		Colony diameter, cm,days
		R. solani				D. applanata
strain	CFU/ml	3d	5d	7d		3d	5d	7d
Bacillus velezensis strain BZR 336 g	104	1.7	2	2.2		2.5	4.2	4.6
		1.8	1.8	2.4		2.2	3.7	4.6
		1.8	2.2	2.7		2.5	4.3	4.7
		2.1	2.2	2.4		2.3	4.2	4.5
		1.8	2.2	3		2.3	3.9	4.8
Bacillus velezensis strain BZR 336 g	105	1.6	1.6	1.7		2.3	3.5	4.1
		1.8	1.7	1.9		2.4	3.6	3.8
		1.7	1.8	1.8		2.1	3.4	3.8
		1.6	1.8	1.8		2.4	3.2	3.6
		1.5	1.7	1.9		2.1	3.5	4.3
Bacillus velezensis strain BZR 336 g	106	1.3	1.3	1.7		2.2	2.6	4.1
		1.4	1.7	1.9		2.5	2.3	4
		1.3	1.7	1.7		2.6	2.4	3.5
		1.5	1.7	1.7		2.4	2.3	4.1
		1.3	1.7	1.6		2.7	2.4	3.9
Bacillus velezensis strain BZR 517	104	1.7	1.7	3.8		2.5	4	5.4
		2.1	3.3	2.5		2.4	3.8	5.2
		1.6	2.7	2.8		2.2	3.6	4.7
		2	2.8	2.3		2.4	3.5	5.3
		2.1	2.7	2.1		2.2	3.5	5.3
Bacillus velezensis strain BZR 517	105	1.5	1.8	1.8		2.2	3.9	4.5
		1.4	1.7	1.9		2	3.6	4.7
		1.6	1.6	1.8		2.1	3.5	4.9
		1.7	1.7	1.8		2.1	3.2	4.3
		1.6	1.8	1.8		2.3	3.2	4.8
Bacillus velezensis strain BZR 517	106	1.4	1.8	1.7		2.1	3.5	4.3
		1.6	1.8	1.7		2.3	3.5	4.8
		1.8	1.9	1.5		2.2	3.4	4.2
		2.2	1.8	1.7		2.3	3.8	4.7
		1.7	1.9	1.6		2.3	3.7	4.9
Control		4.5	8.4	9		3.1	4.8	6.3
		4.5	8	9		3.2	4.4	6.5
		3.5	6.5	9		3.3	4.7	6.7
		4.5	8.2	9		3	4.9	6.4
		4.2	8.2	9		3.6	4.8	6.3

## Sheet: D. applanata disease
	Disease incidence, %				Disease incidence, %				Disease incidence, %				Disease incidence, %				Disease incidence, %				Disease incidence, %				Disease incidence, %				Disease incidence, %					Disease severity, %				Disease severity, %				Disease severity, %				Disease severity, %
	Kirzhach				Kirzhach				Kirzhach				Kirzhach				Kolokolchik				Kolokolchik				Kolokolchik				Kolokolchik					Kirzhach				Kirzhach				Kirzhach				Kirzhach
	2015				2015				2016				2016				2015				2015				2016				2016					2015				2015				2016				2016
	4 weeks				12 weeks				4 weeks				12 weeks				4 weeks				12 weeks				4 weeks				12 weeks					4 weeks				12 weeks				4 weeks				12 weeks
	Control	BZR 336g	BZR 517		Control	BZR 336g	BZR 517		Control	BZR 336g	BZR 517		Control	BZR 336g	BZR 517		Control	BZR 336g	BZR 517		Control	BZR 336g	BZR 517		Control	BZR 336g	BZR 517		Control	BZR 336g	BZR 517			Control	BZR 336g	BZR 517		Control	BZR 336g	BZR 517		Control	BZR 336g	BZR 517		Control	BZR 336g	BZR 517
	40	20	10		80	40	40		40	10	20		50	30	30		10	0	0		30	17.8	10		30	0	10		30	10	20			10	5	2.5		25	10	10		10	2.5	2.5		22.5	10	10
	30	20	10		70	30	40		60	20	10		60	40	48.3		9.1	0	8.5		30	16.5	10		10	10	8.4		40	18.5	20			7.5	5	2.5		19.5	7.5	10		11.2	2.5	2.5		15	12	11.2
	30	10	10		60	50	40		40	10	10		50	50	40		9.5	7.2	5.5		30	19.2	18.5		20	10	0		20	17.9	10			7.5	2.5	2.5		17.5	12.5	10		10.2	3.2	3.2		22.5	12.5	8.4
	30	10	10		70	40	30		30	10	10		50	50	30		8.3	7.9	4.5		30	10	10		0	10	6.8		40	18.8	10			7.5	2.5	2.5		20	10	7.5		10.8	4	4		17.5	10.5	7.5
[truncated: 12 more columns]

## Sheet: disease incidence and severity
Cultivar	Year	Treatment	Weeks after planting	Disease incidence, %					Disease severity, %
Svitanok kievskiy	2015	Control	4	22.6	19.5	23.8	21.5	19.9	10.6	11.2	9.9	10.4	10.3
			6	38.8	42.9	39.8	43.9	38.9	16	16.1	18.9	18.3	17
			10	105.4	95.9	88.9	94.8	86.8	39	50.1	48.1	50	41
		BZR 336g	4	0	0	0	0	0	0	0	0	0	0
			6	15.9	13.9	15.8	13.9	15.5	3.3	4.5	3.3	3.3	3.3
			10	10.9	10.4	11.5	11.4	11.4	3	3.4	3.9	3.9	3.8
		BZR 517	4	1.5	1.5	1.6	1.5	1.6	0.8	0.7	0.8	0.8	0.8
			6	35	34.9	34.2	30.5	32.1	13.3	12	12.4	14	14.6
			10	18	17.1	16.5	17.2	16.9	4.7	4.5	4.3	4.8	4.9
	2016	Control	4	10.9	10.5	11.4	12.2	10.9	5.5	4.2	4.3	4.2	4.2
			6	35.6	36.9	35.6	40.8	38.4	10.6	9.4	9.3	10.9	9.7
			10	87.2	82.1	80.3	83.4	83.7	35.9	35.5	36.6	31.3	33.5
		BZR 336g	4	3.7	3.9	4	3.7	4.3	1.9	2	2.2	2.2	2.3
			6	18.6	21.4	21	18.1	21	5.7	5.9	5.3	5.9	5.5
			10	27.7	24.7	27.5	25.7	27.9	6.1	7.3	6.4	6.1	7.5
		BZR 517	4	6.3	6.6	6.3	5.9	6.4	2.3	3.2	3.1	3.3	2.9
			6	23.1	24.5	25	22.2	21.7	11.9	10.1	9.5	10.6	10.8
			10	35.3	33	36.5	31.3	30.2	9.7	9.4	10.1	8.8	8.7
Yuna	2015	Control	4	31	30.9	31.2	29.2	28.4	24.6	26.7	23.9	23.5	24
			6	82.1	84.2	76.7	83.4	85.8	26.7	30.9	30.1	26.2	27
			10	85	78.2	83.7	88.6	80.9	42.2	39.7	38.5	42.6	37.2
		BZR 336g	4	13.8	15.1	12.8	13	16	8	9.1	9.3	8.7	7.9
			6	18.9	20.9	20	21.8	18.6	8.5	8.7	8.1	8.8	9.1
			10	25	26.7	25.2	27.4	26.3	6.5	5.5	5.8	6.4	6.1
		BZR 517	4	17.4	18.6	17.1	18.2	19	7	6.8	7.9	8	7.4
			6	29	31.8	27	30.4	29	15.2	13.4	14.2	13	14.7
			10	63.6	62.3	60.6	57.3	61.9	25.1	21.7	24.9	24	21
	2016	Control	4	7.9	9.1	8	9.1	7.6	21	20	19.2	20.4	19.2
			6	71.9	67.5	62.3	59.8	67.9	22.8	24.7	22.8	22.5	23.2
			10	79.2	84.9	79.6	76.1	80	28	32	28.9	34.2	33.1
		BZR 336g	4	4.9	4.7	4.7	5.1	4.1	9.3	9.3	11.3	10.7	10.9
			6	21.5	20	24.7	23.1	23.4	5.6	5.5	6.4	6	6.4
			10	32.9	29.8	30	27.4	30.1	7.4	7.3	7.3	6.9	7.8
		BZR 517	4	7.3	8.4	7.1	8	7.9	14.8	14.9	14.9	14	15.6
			6	35.9	35.1	34.3	34.2	30.6	12.9	12.6	10.5	10.9	10.9
			10	60	61.4	52.6	51.8	54.3	19	19.7	18.2	16.8	18.3

## Sheet: morphometric charact of potato
Cultivar	Year	Treatment	Weeks after planting	Plant height, cm					The number of stems per plant
Svitanok kievskiy	2015	Control	4	12	10.9	11	11.5	12.7	2.3	1.9	2.4	2.2	2.1
			6	20.4	23.4	22	22.1	23.9	4.1	4.8	4.1	4.5	4.5
			10	29.4	32.2	33.5	31.1	29.5	4.3	5.1	4.3	4.4	4.9
		BZR 336g	4	10.9	11.7	12.5	12.5	11.6	5.2	4.8	5.9	5.1	4.5
			6	26.3	24.6	26.8	28.1	27.7	7.2	6.4	6.9	7.4	7.1
			10	39.9	42.2	38.8	42.8	41.6	7.4	8	7.9	8.4	8.3
		BZR 517	4	13.1	11.9	11.9	12.8	13.5	3.8	3.5	3.2	3.8	4.2
			6	24	26.1	24.2	23.1	26.3	5.6	6.4	6	6.3	5.7
			10	35.1	39.2	38.4	40.3	39.4	7.1	7.7	7.4	6.5	6.8
	2016	Control	4	24.1	22.2	22.1	25.5	26.2	3.9	3.3	3	3.7	4.1
			6	28.2	30.1	31.8	33.7	32.2	4.5	4.2	4.7	4.5	4.1
			10	36.8	39.3	38.7	35.8	40.2	5.4	4.5	5.8	4.7	4.6
		BZR 336g	4	32.1	27.5	31.3	31.1	28.1	7.3	6.7	7.1	7.4	6.5
			6	38.8	35.7	34.9	39.8	37.7	6.2	7.1	7.6	6.7	7.4
			10	44.4	42.5	39.6	37.6	42.1	7.8	8.7	8.2	7.3	8
		BZR 517	4	28.4	26.2	29.1	27.1	29.2	4.8	4.9	5.5	4.6	5.2
			6	34.2	36.1	33.5	36.9	32.1	5.5	5.8	6.1	5.8	6.8
			10	41.7	39.1	37.2	37.2	39.8	5.8	5.6	6.5	6.4	5.7
Yuna	2015	Control	4	10.2	12.4	12.5	11.1	11.8	3.1	3.2	2.8	3.2	2.7
			6	31.1	29.2	32.3	32.7	29.9	3.4	2.8	3.7	3.2	3.9
			10	31.3	32.5	31.1	28.9	32.3	3.4	3.5	3.2	3.3	3.6
		BZR 336g	4	15.4	16.2	17.1	15	15.9	3.9	3.7	4.3	4.1	4
			6	31.2	34.1	33.2	32.3	34.8	4.7	4.4	4.9	4.2	4.8
			10	42.2	43.1	41.5	44.4	44.9	5.5	5.6	6.7	6.5	5.7
		BZR 517	4	11.7	13.7	12.3	13.3	11.8	3.6	3.9	3.3	3.5	3.2
			6	27.4	33.2	31.7	28.7	29.9	4.2	4.4	4.8	4.5	4.1
			10	33.8	32.1	34.9	32.9	35.7	5.2	5.8	5	6.1	4.9
	2016	Control	4	20.8	18.2	19.5	18.8	17.8	2.3	2.7	2.2	2.3	2.5
			6	26.5	29	28.8	25.2	26.6	3.5	3.7	3.8	2.8	3.2
			10	29.2	31.5	32.2	33.1	29	3.8	4.2	4	3.7	4.3
		BZR 336g	4	30.7	27	28.6	28.1	25.8	4.5	4.3	5	4.4	4.8
			6	35.4	35.2	34.2	34	31.1	5.5	4.7	5.2	4.5	5.1
			10	43.1	40.8	44.5	39.5	38.9	5.5	6	5.7	6.3	6.5
		BZR 517	4	22.7	22.2	20.7	21	23.5	3.6	3.5	3.8	4.4	3.7
			6	32.2	30.3	31.8	33.6	33.1	3.8	4.3	4.2	4.1	3.6
			10	33.9	34.7	35.4	37.4	32.9	4.2	4.2	4.1	4.8	4.7

## Sheet: biomass distribution
Cultivar	Year	Treatment	Fractions	Biomass distribution by fractions, %
Svitanok kievskiy	2015	Control	small	15.8	15.9	17.2	16.7	17.4
			medium	64.7	63.8	59.9	65.8	66.3
			large	19.2	19.5	18.6	20.2	19
		BZR 336g	small	8.1	7.9	9	8.4	8.6
			medium	57.3	59.9	60.2	58.1	60
			large	32.1	30	33.2	32.7	34.5
		BZR 517	small	12.8	12.2	12.1	10.7	11.2
			medium	75.4	72.5	77.2	73.3	78.1
			large	13.1	11.9	13.7	12.6	13.2
	2016	Control	small	17.4	16.1	17	17.8	16.2
			medium	56.1	57.2	60.4	60	57.8
			large	27.2	24.1	24.9	25	22.8
		BZR 336g	small	4.7	4.7	4.8	4.6	4.2
			medium	54.3	50.9	53.7	49.6	55.5
			large	38.1	42	40.5	38.1	41.3
		BZR 517	small	7.1	7.5	6.8	7.7	6.9
			medium	69	71.1	73.1	70	75.3
			large	20.7	19.8	22.1	20.1	22.8
Yuna	2015	Control	small	13.1	12.9	11.7	14.3	13.5
			medium	68.1	60.2	67.5	58.5	64.7
			large	21.2	24.8	22.5	23.8	21.7
		BZR 336g	small	4	3.8	3.5	3.8	3.9
			medium	53.7	57.4	52.3	52.1	55.5
			large	45.8	41	39.9	42.5	40.8
		BZR 517	small	5.5	5.8	6.5	6	6.2
			medium	69	65.9	63.2	71.4	60
			large	26.7	29.1	28.1	29.5	27.1
	2016	Control	small	10.4	11	12.1	12.7	10.8
			medium	61.9	74.3	71.1	62.5	69.2
			large	21.4	19.9	19.2	21.1	22.4
		BZR 336g	small	3.4	2.7	2.6	3.3	3
			medium	70.1	63.2	69.9	64.6	65.7
			large	30.3	31.1	27.9	29.5	32.7
		BZR 517	small	6.7	5.9	6.4	5.5	7
			medium	59.7	68.9	64.9	63.3	67.2
			large	29.5	30.3	26.8	28.4	29.5

## Sheet: yield of raspberry
Yield, t ha-1				Yield, t ha-1				Yield, t ha-1				Yield, t ha-1
Kirzhach				Kirzhach				Kolokolchik				Kolokolchik
2015				2016				2015				2016
Control	BZR 336g	BZR 517		Control	BZR 336g	BZR 517		Control	BZR 336g	BZR 517		Control	BZR 336g	BZR 517
3.17752	3.48894	3.51835		1.29094	1.38805	1.39588		3.59241	3.61862	3.60956		2.6	2.61643	2.58
3.34556	3.51835	3.51835		1.36323	1.35	1.41		3.61461	3.6102	3.61198		2.58	2.6	2.6
3.39514	3.48894	3.51835		1.29094	1.36	1.39944		3.61772	3.61568	3.61082		2.57	2.6	2.6
3.33216	3.51835	3.53516		1.34653	1.3856	1.42		3.61851	3.61747	3.60956		2.60911	2.59	2.6

## Sheet: yield of potato
	Cultivar	Year	Bacillus strain	Yield, t ha-1
	Svitanok kievskiy	2015	Control	18.3	21.2	20.4	20.5	21.3
			BZR 336g	28.7	28.7	28.4	29.2	28.9
			BZR 517	21.6	21.5	23.1	22	21.8
		2016	Control	11.3	12.7	10.8	10.9	12.3
			BZR 336g	19.8	17.9	17.5	19.8	19.5
			BZR 517	15.3	16.6	17	17.1	16.5
	Yuna	2015	Control	20.1	21.5	21.5	21.6	20.3
			BZR 336g	23.9	24.5	27.4	25.3	27.4
			BZR 517	23.9	25.7	22.8	24.7	25.9
		2016	Control	15.2	15.4	15.5	16	15.2
			BZR 336g	19.9	18.7	19.5	20.6	19.8
			BZR 517	18.9	18.7	21.1	20.5	18.9
